# Supplementary material for: Naringenin accords hepatoprotection from streptozotocin induced diabetes in vivo by modulating mitochondrial dysfunction and apoptotic signaling cascade
Source: Toxicol Rep. 2014 Aug 13;1:569–81. doi: 10.1016/j.toxrep.2014.08.002 (PMC5598533; doi:10.1016/j.toxrep.2014.08.002)
Supplement: Transparency document [file mmc1.zip]

Archive with 2 entries (2 files):
- coi_disclosure pk.pdf
- coi_disclosure rk.pdf
